# Supplementary material for: Reconstructing hotspots of genetic diversity from glacial refugia and subsequent dispersal in Italian common toads (Bufo bufo)
Source: Sci Rep. 2021 Jan 8;11:260. doi: 10.1038/s41598-020-79046-y (PMC7794404; doi:10.1038/s41598-020-79046-y)
Supplement: Supplementary file 6 — Supplementary Table S2. [file 41598_2020_79046_MOESM6_ESM.csv]

# Scientific Reports
# SUPPORTING INFORMATION
# Reconstructing hotspots of genetic diversity from glacial refugia and subsequent dispersal in Italian common toads (Bufo bufo)
#
# Andrea Chiocchio	Jan. W. Arntzen	Iñigo Martínez-Solano	Wouter de Vries	Roberta Bisconti	Alice Pezzarossa	Luigi Maiorano	Daniele Canestrelli
#
#Supplementary Table S2 – Occurrence data points used to model Bufo bufo distribution in peninsular Italy and Sicily
#
#
lineage;POINT_X;POINT_Y
central;9.25532821352;44.91965538900
central;9.43866154685;44.91965538900
central;9.40532821352;44.91132205570
central;9.51366154685;44.91132205570
central;9.26366154686;44.89465538900
central;9.63032821351;44.86965538900
central;9.48866154685;44.85298872240
central;9.33032821352;44.83632205570
central;9.03866154687;44.82798872240
central;9.89699488016;44.81965538900
central;9.31366154685;44.80298872240
central;9.10532821353;44.79465538900
central;9.10532821353;44.76965538900
central;9.01366154687;44.71965538900
central;9.69699488017;44.71965538900
central;9.90532821350;44.71965538900
central;8.89699488020;44.69465538900
central;9.08866154686;44.67798872240
central;9.18032821353;44.66965538900
central;9.60532821351;44.66132205570
central;8.77199488021;44.65298872240
central;9.28032821352;44.65298872240
central;8.78032821354;44.64465538900
central;8.68866154688;44.63632205570
central;8.70532821355;44.63632205570
central;8.71366154688;44.63632205570
central;8.76366154688;44.63632205570
central;8.78032821354;44.63632205570
central;9.18032821353;44.63632205570
central;9.22199488019;44.63632205570
central;8.71366154688;44.62798872240
central;9.08866154686;44.62798872240
central;8.12199488024;44.61965538900
central;8.71366154688;44.61965538900
central;8.79699488021;44.61132205570
central;9.18032821353;44.61132205570
central;8.76366154688;44.60298872240
central;9.20532821353;44.60298872240
central;8.35532821356;44.59465538900
central;8.85532821354;44.59465538900
central;8.86366154687;44.59465538900
central;8.88032821354;44.59465538900
central;9.51366154685;44.59465538900
central;8.66366154688;44.58632205570
central;8.86366154687;44.58632205570
central;8.66366154688;44.57798872240
central;8.66366154688;44.56965538900
central;8.18866154690;44.54465538900
central;8.48032821355;44.54465538900
central;8.78032821354;44.54465538900
central;9.44699488018;44.54465538900
central;8.68032821355;44.53632205570
central;8.70532821355;44.53632205570
central;8.86366154687;44.53632205570
central;8.86366154687;44.52798872240
central;8.87199488021;44.52798872240
central;9.63866154684;44.52798872240
central;8.80532821354;44.51965538900
central;10.19699488020;44.51965538900
central;8.74699488021;44.51132205570
central;8.78032821354;44.51132205570
central;8.81366154687;44.51132205570
central;9.30532821352;44.51132205570
central;10.50532821350;44.51132205570
central;8.43032821356;44.50298872240
central;8.71366154688;44.50298872240
central;8.73866154688;44.50298872240
central;9.40532821352;44.50298872240
central;10.08032821350;44.49465538910
central;8.46366154689;44.48632205570
central;9.30532821352;44.48632205570
central;8.02199488024;44.47798872240
central;9.59699488018;44.47798872240
central;9.60532821351;44.47798872240
central;10.48032821350;44.47798872240
central;10.54699488010;44.47798872240
central;9.62199488018;44.46965538910
central;10.49699488010;44.46965538910
central;10.50532821350;44.46965538910
central;9.31366154685;44.46132205570
central;9.62199488018;44.45298872240
central;10.36366154680;44.45298872240
central;10.60532821350;44.45298872240
central;10.67199488010;44.45298872240
central;8.32199488023;44.44465538910
central;9.09699488020;44.44465538910
central;9.88866154683;44.44465538910
central;10.68866154680;44.44465538910
central;8.31366154689;44.43632205570
central;11.15532821340;44.43632205570
central;7.93032821358;44.42798872240
central;8.97199488020;44.42798872240
central;9.01366154687;44.42798872240
central;9.18032821353;44.42798872240
central;10.78032821350;44.42798872240
central;8.48032821355;44.41965538910
central;8.94699488020;44.41965538910
central;10.84699488010;44.41965538910
central;8.10532821357;44.41132205570
central;8.41366154689;44.41132205570
central;8.62199488022;44.40298872240
central;9.88866154683;44.40298872240
central;11.41366154680;44.40298872240
central;8.60532821355;44.39465538910
central;9.05532821353;44.39465538910
central;9.17199488019;44.39465538910
central;10.97199488010;44.39465538910
central;8.56366154688;44.38632205570
central;9.16366154686;44.38632205570
central;9.87199488017;44.38632205570
central;10.43032821350;44.38632205570
central;10.04699488020;44.37798872240
central;10.28032821350;44.37798872240
central;10.89699488010;44.37798872240
central;8.32199488023;44.36965538910
central;8.60532821355;44.36965538910
central;10.56366154680;44.36965538910
central;11.23866154680;44.36965538910
central;11.10532821340;44.36132205570
central;8.29699488023;44.34465538910
central;8.49699488022;44.34465538910
central;10.72199488010;44.34465538910
central;11.29699488010;44.34465538910
central;9.32199488019;44.33632205570
central;10.17199488020;44.33632205570
central;10.88032821350;44.32798872240
central;9.18032821353;44.31965538910
central;9.20532821353;44.31132205570
central;9.36366154685;44.31132205570
central;9.37199488019;44.31132205570
central;9.73866154684;44.30298872240
central;10.08032821350;44.30298872240
central;10.24699488020;44.30298872240
central;10.24699488020;44.29465538910
central;9.63866154684;44.28632205570
central;11.11366154680;44.28632205570
central;9.80532821350;44.27798872240
central;9.45532821352;44.26965538910
central;9.59699488018;44.26132205570
central;9.90532821350;44.25298872240
central;9.92199488016;44.25298872240
central;8.42199488022;44.24465538910
central;8.43032821356;44.24465538910
central;9.48866154685;44.24465538910
central;10.48032821350;44.24465538910
central;10.60532821350;44.24465538910
central;10.68032821350;44.24465538910
central;11.34699488010;44.24465538910
central;10.64699488010;44.23632205570
central;11.31366154680;44.23632205570
central;11.70532821340;44.23632205570
central;9.69699488017;44.21965538910
central;9.69699488017;44.21132205570
central;8.41366154689;44.19465538910
central;10.60532821350;44.19465538910
central;11.27199488010;44.18632205570
central;11.43032821340;44.18632205570
central;9.59699488018;44.17798872240
central;9.60532821351;44.17798872240
central;9.72199488017;44.17798872240
central;10.38032821350;44.17798872240
central;11.33866154680;44.17798872240
central;9.92199488016;44.16132205570
central;10.24699488020;44.16132205570
central;11.08032821350;44.16132205570
central;9.65532821351;44.15298872240
central;9.84699488017;44.15298872240
central;9.86366154683;44.15298872240
central;10.33866154680;44.15298872240
central;10.77199488010;44.15298872240
central;10.04699488020;44.14465538910
central;11.63866154680;44.14465538910
central;10.89699488010;44.13632205570
central;10.58866154680;44.12798872240
central;11.11366154680;44.12798872240
central;10.69699488010;44.11965538910
central;10.77199488010;44.11965538910
central;11.39699488010;44.11965538910
central;9.90532821350;44.11132205570
central;10.41366154680;44.11132205570
central;11.00532821350;44.11132205570
central;10.30532821350;44.10298872240
central;10.00532821350;44.08632205570
central;10.18032821350;44.08632205570
central;12.10532821340;44.08632205570
central;10.31366154680;44.06965538910
central;10.53032821350;44.06965538910
central;11.60532821340;44.06965538910
central;9.83032821350;44.06132205570
central;10.13866154680;44.06132205570
central;10.59699488010;44.06132205570
central;11.28866154680;44.06132205570
central;11.68032821340;44.06132205570
central;9.96366154683;44.05298872240
central;9.97199488016;44.05298872240
central;10.84699488010;44.05298872240
central;11.83032821340;44.05298872240
central;9.96366154683;44.04465538910
central;10.70532821350;44.04465538910
central;10.75532821350;44.04465538910
central;10.86366154680;44.03632205570
central;10.93032821350;44.02798872240
central;10.43032821350;44.01132205570
central;11.24699488010;44.01132205570
central;11.82199488010;44.01132205570
central;10.22199488020;44.00298872240
central;11.13866154680;44.00298872240
central;11.42199488010;43.98632205570
central;12.13032821340;43.98632205570
central;12.40532821340;43.98632205570
central;11.68866154680;43.97798872240
central;12.13866154670;43.97798872240
central;10.21366154680;43.96965538910
central;11.26366154680;43.96965538910
central;12.07199488010;43.96965538910
central;11.62199488010;43.94465538910
central;11.34699488010;43.93632205570
central;11.42199488010;43.93632205570
central;10.37199488010;43.91965538910
central;11.07199488010;43.91132205570
central;11.92199488010;43.91132205570
central;10.37199488010;43.90298872240
central;10.63032821350;43.90298872240
central;11.51366154680;43.89465538910
central;11.22199488010;43.87798872240
central;11.73866154680;43.87798872240
central;10.28032821350;43.86965538910
central;11.26366154680;43.86132205570
central;12.03032821340;43.86132205570
central;11.56366154680;43.85298872240
central;10.90532821350;43.84465538910
central;12.00532821340;43.84465538910
central;10.43866154680;43.83632205570
central;11.11366154680;43.83632205570
central;11.99699488010;43.83632205570
central;10.41366154680;43.81965538910
central;11.17199488010;43.81965538910
central;11.23032821340;43.81965538910
central;11.45532821340;43.81965538910
central;10.83032821350;43.81132205570
central;11.68032821340;43.80298872240
central;11.81366154680;43.79465538910
central;11.87199488010;43.79465538910
central;11.00532821350;43.78632205570
central;11.81366154680;43.78632205570
central;11.10532821340;43.77798872240
central;10.63032821350;43.76132205570
central;10.43866154680;43.75298872240
central;11.73032821340;43.75298872240
central;10.86366154680;43.74465538910
central;12.23032821340;43.74465538910
central;10.72199488010;43.73632205570
central;11.39699488010;43.72798872240
central;11.55532821340;43.72798872240
central;11.78866154680;43.72798872240
central;12.03032821340;43.71965538910
central;11.93032821340;43.70298872240
central;11.26366154680;43.68632205570
central;12.11366154670;43.68632205570
central;11.52199488010;43.67798872240
central;12.91366154670;43.67798872240
central;12.92199488000;43.67798872240
central;12.91366154670;43.66965538910
central;13.16366154670;43.66132205580
central;11.83866154680;43.65298872240
central;10.98032821350;43.64465538910
central;11.98032821340;43.64465538910
central;12.08032821340;43.64465538910
central;10.36366154680;43.63632205580
central;11.18032821340;43.63632205580
central;11.63866154680;43.61965538910
central;10.75532821350;43.61132205580
central;11.08866154680;43.60298872240
central;11.86366154680;43.60298872240
central;13.05532821340;43.59465538910
central;11.60532821340;43.56132205580
central;10.36366154680;43.55298872240
central;11.36366154680;43.55298872240
central;11.38032821340;43.55298872240
central;11.57199488010;43.55298872240
central;12.18032821340;43.55298872240
central;10.91366154680;43.54465538910
central;11.69699488010;43.54465538910
central;11.97199488010;43.54465538910
central;10.60532821350;43.52798872240
central;12.03866154670;43.52798872240
central;10.87199488010;43.51132205580
central;11.67199488010;43.50298872240
central;11.75532821340;43.50298872240
central;11.78032821340;43.50298872240
central;11.44699488010;43.49465538910
central;11.85532821340;43.49465538910
central;10.37199488010;43.46965538910
central;11.86366154680;43.46965538910
central;12.92199488000;43.46132205580
central;10.56366154680;43.45298872240
central;12.45532821340;43.44465538910
central;13.08866154670;43.44465538910
central;13.04699488000;43.42798872240
central;11.89699488010;43.41965538910
central;13.15532821340;43.41965538910
central;11.97199488010;43.41132205580
central;12.69699488010;43.41132205580
central;10.46366154680;43.40298872240
central;10.90532821350;43.40298872240
central;10.83866154680;43.37798872240
central;12.06366154670;43.37798872240
central;13.13032821340;43.36965538910
central;13.15532821340;43.36132205580
central;11.63866154680;43.35298872240
central;11.25532821340;43.33632205580
central;11.73032821340;43.32798872240
central;11.89699488010;43.32798872240
central;11.93866154670;43.32798872240
central;11.29699488010;43.31965538910
central;10.48032821350;43.31132205580
central;12.32199488010;43.31132205580
central;11.30532821340;43.29465538910
central;12.03866154670;43.29465538910
central;10.82199488010;43.28632205580
central;11.96366154670;43.28632205580
central;11.78866154680;43.27798872240
central;11.97199488010;43.27798872240
central;11.58032821340;43.24465538910
central;10.92199488010;43.22798872240
central;12.90532821340;43.22798872240
central;11.99699488010;43.21965538910
central;12.00532821340;43.21132205580
central;11.78866154680;43.20298872240
central;11.01366154680;43.18632205580
central;12.07199488010;43.18632205580
central;12.28032821340;43.17798872240
central;12.59699488010;43.16132205580
central;12.04699488010;43.13632205580
central;12.24699488010;43.11132205580
central;12.29699488010;43.10298872240
central;11.00532821350;43.07798872240
central;10.68032821350;43.06965538910
central;10.96366154680;43.03632205580
central;10.75532821350;43.01965538910
central;11.63032821340;43.01965538910
central;12.43032821340;43.01965538910
central;11.15532821340;43.00298872240
central;10.58032821350;42.99465538910
central;11.86366154680;42.98632205580
central;12.39699488010;42.98632205580
central;12.65532821340;42.98632205580
central;11.17199488010;42.97798872240
central;10.48866154680;42.96965538910
central;12.08032821340;42.96132205580
central;11.88866154680;42.95298872240
central;11.22199488010;42.92798872240
central;11.17199488010;42.89465538910
central;11.37199488010;42.89465538910
central;12.93032821340;42.89465538910
central;13.38032821340;42.89465538910
central;11.60532821340;42.88632205580
central;13.03032821340;42.88632205580
central;11.67199488010;42.87798872240
central;11.80532821340;42.86965538910
central;12.26366154670;42.86965538910
central;12.74699488010;42.86965538910
central;13.51366154670;42.82798872250
central;11.66366154680;42.81132205580
central;11.47199488010;42.79465538910
central;11.58032821340;42.79465538910
central;11.87199488010;42.79465538910
central;12.39699488010;42.79465538910
central;13.76366154670;42.78632205580
central;10.93032821350;42.77798872250
central;13.67199488000;42.77798872250
central;11.17199488010;42.76965538910
central;13.79699488000;42.76965538910
central;11.59699488010;42.76132205580
central;13.38032821340;42.76132205580
central;12.74699488010;42.73632205580
central;12.11366154670;42.72798872250
central;13.19699488000;42.72798872250
central;11.49699488010;42.71965538910
central;11.09699488010;42.71132205580
central;13.32199488000;42.70298872250
central;12.10532821340;42.68632205580
central;13.72199488000;42.68632205580
central;12.15532821340;42.66132205580
central;13.16366154670;42.65298872250
central;13.18866154670;42.65298872250
central;13.30532821340;42.65298872250
central;11.22199488010;42.64465538910
central;11.13866154680;42.62798872250
central;11.88032821340;42.62798872250
central;12.24699488010;42.61965538910
central;11.77199488010;42.61132205580
central;12.55532821340;42.61132205580
central;14.07199488000;42.59465538910
central;12.96366154670;42.56965538910
central;11.13866154680;42.56132205580
central;12.13866154670;42.56132205580
central;12.62199488010;42.56132205580
central;12.00532821340;42.55298872250
central;13.75532821330;42.55298872250
central;11.75532821340;42.54465538910
central;11.60532821340;42.52798872250
central;12.79699488000;42.52798872250
central;12.66366154670;42.50298872250
central;11.45532821340;42.48632205580
central;11.91366154680;42.48632205580
central;13.11366154670;42.48632205580
central;12.73032821340;42.47798872250
central;11.23032821340;42.46965538910
central;11.66366154680;42.46965538910
central;12.84699488000;42.46965538910
central;12.17199488010;42.46132205580
central;12.53866154670;42.44465538910
central;13.90532821330;42.44465538910
central;12.88866154670;42.42798872250
central;13.79699488000;42.42798872250
central;11.85532821340;42.41965538910
central;12.07199488010;42.41965538910
central;12.22199488010;42.41965538910
central;13.50532821340;42.41132205580
central;12.63866154670;42.38632205580
central;12.98032821340;42.37798872250
central;12.76366154670;42.36965538910
central;12.48032821340;42.36132205580
central;13.26366154670;42.36132205580
central;13.58032821340;42.33632205580
central;11.57199488010;42.32798872250
central;12.21366154670;42.32798872250
central;13.10532821340;42.32798872250
central;12.17199488010;42.31965538910
central;13.11366154670;42.31965538910
central;12.92199488000;42.27798872250
central;13.03032821340;42.27798872250
central;12.06366154670;42.26965538910
central;12.05532821340;42.26132205580
central;13.04699488000;42.26132205580
central;12.07199488010;42.25298872250
central;12.35532821340;42.23632205580
central;12.93032821340;42.23632205580
central;12.59699488010;42.22798872250
central;13.08866154670;42.22798872250
central;12.71366154670;42.21965538910
central;13.23032821340;42.21132205580
central;11.72199488010;42.20298872250
central;13.26366154670;42.20298872250
central;12.67199488010;42.17798872250
central;13.18866154670;42.17798872250
central;12.67199488010;42.16965538910
central;12.13866154670;42.16132205580
central;12.59699488010;42.16132205580
central;11.98866154670;42.15298872250
central;12.24699488010;42.15298872250
central;12.01366154670;42.14465538910
central;12.63866154670;42.14465538910
central;12.09699488010;42.13632205580
central;11.91366154680;42.12798872250
central;12.63032821340;42.12798872250
central;13.83032821330;42.10298872250
central;12.27199488010;42.09465538910
central;12.78032821340;42.09465538910
central;12.94699488000;42.07798872250
central;12.51366154670;42.06965538910
central;12.63866154670;42.06965538910
central;12.64699488010;42.06965538910
central;12.65532821340;42.06965538910
central;12.70532821340;42.06965538910
central;11.93866154670;42.06132205580
central;12.36366154670;42.05298872250
central;12.62199488010;42.05298872250
central;12.72199488010;42.05298872250
central;12.95532821340;42.05298872250
central;11.85532821340;42.04465538910
central;12.62199488010;42.02798872250
central;12.62199488010;42.01965538910
central;14.05532821330;42.00298872250
central;12.68032821340;41.98632205580
central;13.03032821340;41.98632205580
central;13.80532821330;41.98632205580
central;12.43032821340;41.96132205580
central;12.63032821340;41.96132205580
central;12.62199488010;41.95298872250
central;12.63032821340;41.95298872250
central;12.09699488010;41.94465538920
central;12.43032821340;41.94465538920
central;13.15532821340;41.94465538920
central;13.10532821340;41.92798872250
central;12.23032821340;41.91965538920
central;12.73032821340;41.91965538920
central;12.43866154670;41.91132205580
central;13.30532821340;41.91132205580
central;12.36366154670;41.89465538920
central;12.44699488010;41.88632205580
central;13.17199488000;41.88632205580
central;12.95532821340;41.86132205580
central;13.25532821340;41.86132205580
central;13.46366154670;41.86132205580
central;14.03032821330;41.86132205580
central;12.53866154670;41.85298872250
central;12.88866154670;41.83632205580
central;12.21366154670;41.82798872250
central;12.96366154670;41.81965538920
central;13.98866154670;41.81132205580
central;13.80532821330;41.79465538920
central;12.46366154670;41.78632205580
central;12.68032821340;41.77798872250
central;13.01366154670;41.77798872250
central;13.85532821330;41.77798872250
central;13.94699488000;41.77798872250
central;12.79699488000;41.76965538920
central;13.00532821340;41.76965538920
central;13.01366154670;41.76965538920
central;13.23866154670;41.76965538920
central;13.32199488000;41.76965538920
central;13.94699488000;41.76965538920
central;12.28866154670;41.75298872250
central;12.76366154670;41.75298872250
central;13.45532821340;41.75298872250
central;13.24699488000;41.74465538920
central;14.08866154670;41.74465538920
central;13.65532821330;41.72798872250
central;14.00532821330;41.71965538920
central;14.08866154670;41.71965538920
central;13.74699488000;41.71132205580
central;13.67199488000;41.70298872250
central;12.81366154670;41.69465538920
central;12.85532821340;41.69465538920
central;13.02199488000;41.69465538920
central;12.48032821340;41.67798872250
central;13.90532821330;41.67798872250
central;12.68866154670;41.66965538920
central;13.36366154670;41.66132205580
central;13.46366154670;41.64465538920
central;12.55532821340;41.62798872250
central;13.80532821330;41.61965538920
central;13.42199488000;41.61132205580
central;13.66366154670;41.59465538920
central;13.33032821340;41.56965538920
central;13.65532821330;41.56132205580
central;13.83032821330;41.56132205580
central;12.56366154670;41.54465538920
SPECIES;LONG;LAT
southern;14.18866155;42.24465539
southern;14.72199488;42.09465539
southern;14.18032821;42.04465539
southern;16.08032821;41.92798872
southern;15.13866155;41.91965539
southern;15.29699488;41.91132206
southern;15.58032821;41.91132206
southern;15.28866155;41.90298872
southern;15.48032821;41.78632206
southern;15.56366155;41.78632206
southern;15.74699488;41.76965539
southern;15.91366155;41.76965539
southern;16.03866155;41.76132206
southern;15.87199488;41.73632206
southern;15.38866155;41.70298872
southern;14.05532821;41.65298872
southern;14.08866155;41.65298872
southern;14.38032821;41.62798872
southern;14.40532821;41.62798872
southern;14.37199488;41.61132206
southern;13.96366155;41.60298872
southern;14.45532821;41.60298872
southern;12.95532821;41.58632206
southern;13.96366155;41.58632206
southern;14.94699488;41.57798872
southern;13.08866155;41.56965539
southern;14.65532821;41.55298872
southern;15.03866155;41.54465539
southern;12.98032821;41.53632206
southern;13.13866155;41.53632206
southern;13.95532821;41.53632206
southern;14.46366155;41.52798872
southern;14.38032821;41.50298872
southern;14.18866155;41.49465539
southern;12.59699488;41.48632206
southern;13.50532821;41.48632206
southern;12.71366155;41.47798872
southern;13.19699488;41.47798872
southern;14.13032821;41.47798872
southern;15.30532821;41.47798872
southern;12.69699488;41.46965539
southern;12.72199488;41.46965539
southern;14.23032821;41.46132206
southern;14.64699488;41.46132206
southern;14.71366155;41.46132206
southern;12.74699488;41.45298872
southern;13.20532821;41.44465539
southern;13.97199488;41.44465539
southern;14.80532821;41.44465539
southern;14.98032821;41.44465539
southern;14.71366155;41.43632206
southern;12.80532821;41.41965539
southern;12.90532821;41.41132206
southern;14.40532821;41.41132206
southern;15.99699488;41.41132206
southern;12.91366155;41.40298872
southern;13.60532821;41.40298872
southern;13.77199488;41.40298872
southern;13.83032821;41.40298872
southern;13.56366155;41.39465539
southern;13.37199488;41.37798872
southern;15.12199488;41.37798872
southern;15.37199488;41.37798872
southern;14.46366155;41.36965539
southern;15.17199488;41.36965539
southern;13.04699488;41.36132206
southern;14.67199488;41.36132206
southern;13.24699488;41.35298872
southern;13.01366155;41.34465539
southern;14.70532821;41.34465539
southern;14.46366155;41.33632206
southern;14.08032821;41.32798872
southern;13.72199488;41.29465539
southern;13.04699488;41.28632206
southern;13.03866155;41.27798872
southern;13.40532821;41.27798872
southern;13.71366155;41.27798872
southern;13.69699488;41.26132206
southern;13.70532821;41.26132206
southern;15.71366155;41.26132206
southern;13.06366155;41.25298872
southern;14.58032821;41.17798872
southern;14.59699488;41.11132206
southern;15.46366155;41.10298872
southern;14.32199488;41.07798872
southern;14.71366155;41.06132206
southern;14.75532821;41.04465539
southern;14.81366155;41.03632206
southern;15.10532821;41.03632206
southern;16.05532821;40.99465539
southern;14.25532821;40.96132206
southern;14.71366155;40.94465539
southern;15.12199488;40.94465539
southern;14.92199488;40.92798872
southern;15.60532821;40.92798872
southern;14.80532821;40.91132206
southern;15.94699488;40.91132206
southern;15.15532821;40.90298872
southern;14.93032821;40.88632206
southern;14.83866155;40.86965539
southern;15.32199488;40.86965539
southern;14.20532821;40.85298872
southern;14.43866155;40.85298872
southern;16.75532821;40.85298872
southern;14.98032821;40.82798872
southern;14.98032821;40.81965539
southern;15.09699488;40.80298872
southern;17.25532821;40.77798872
southern;15.08032821;40.74465539
southern;14.96366155;40.71965539
southern;17.78032821;40.71132206
southern;14.61366155;40.65298872
southern;14.58866155;40.64465539
southern;16.14699488;40.61965539
southern;15.23866155;40.56132206
southern;15.32199488;40.49465539
southern;15.74699488;40.47798872
southern;18.14699488;40.47798872
southern;15.76366155;40.46965539
southern;15.09699488;40.41965539
southern;15.36366155;40.34465539
southern;15.37199488;40.34465539
southern;15.33032821;40.28632206
southern;15.36366155;40.28632206
southern;15.78032821;40.25298872
southern;14.96366155;40.24465539
southern;18.44699488;40.20298872
southern;15.63866155;40.19465539
southern;18.14699488;40.18632206
southern;15.19699488;40.15298872
southern;15.46366155;40.14465539
southern;15.83866155;40.14465539
southern;18.30532821;40.11965539
southern;15.55532821;40.08632206
southern;15.63866155;40.08632206
southern;16.12199488;39.97798872
southern;16.37199488;39.96132206
southern;15.80532821;39.94465539
southern;15.89699488;39.87798872
southern;16.30532821;39.86965539
southern;16.09699488;39.86132206
southern;16.51366155;39.84465539
southern;16.50532821;39.83632206
southern;18.28032821;39.83632206
southern;15.90532821;39.80298872
southern;15.91366155;39.79465539
southern;15.94699488;39.79465539
southern;16.15532821;39.66132206
southern;16.34699488;39.66132206
southern;16.24699488;39.65298872
southern;16.02199488;39.56132206
southern;16.02199488;39.55298872
southern;16.89699488;39.51965539
southern;16.79699488;39.47798872
southern;16.88866155;39.44465539
southern;16.08866155;39.42798872
southern;16.37199488;39.40298872
southern;16.43032821;39.40298872
southern;16.54699488;39.38632206
southern;16.64699488;39.38632206
southern;16.03032821;39.37798872
southern;16.89699488;39.35298872
southern;16.14699488;39.34465539
southern;16.23032821;39.34465539
southern;17.12199488;39.34465539
southern;16.64699488;39.33632206
southern;16.97199488;39.29465539
southern;16.53866155;39.27798872
southern;16.09699488;39.26132206
southern;16.28866155;39.26132206
southern;16.91366155;39.26132206
southern;16.63866155;39.23632206
southern;16.84699488;39.23632206
southern;16.07199488;39.22798872
southern;16.10532821;39.21965539
southern;16.13032821;39.21965539
southern;16.08032821;39.16965539
southern;16.73032821;39.15298872
southern;16.91366155;39.15298872
southern;16.63032821;39.13632206
southern;16.24699488;39.10298872
southern;16.94699488;39.08632206
southern;16.32199488;39.06965539
southern;16.44699488;39.02798872
southern;16.17199488;39.00298872
southern;17.08032821;38.96132206
southern;16.49699488;38.91965539
southern;17.10532821;38.91132206
southern;16.23866155;38.74465539
southern;16.23866155;38.73632206
southern;16.36366155;38.71965539
southern;15.93866155;38.66132206
southern;16.38866155;38.65298872
southern;15.86366155;38.63632206
southern;16.33866155;38.60298872
southern;16.30532821;38.57798872
southern;16.33032821;38.57798872
southern;16.47199488;38.47798872
southern;15.98866155;38.46132206
southern;16.10532821;38.31132206
southern;15.98866155;38.29465539
southern;15.73866155;38.22798872
southern;15.84699488;38.17798872
southern;16.01366155;38.15298872
southern;16.03032821;38.14465539
southern;13.36366155;38.11965539
southern;15.23866155;38.06132206
southern;15.90532821;38.06132206
southern;15.43866155;38.05298872
southern;14.64699488;38.04465539
southern;15.68032821;38.04465539
southern;14.64699488;38.02798872
southern;15.14699488;37.99465539
southern;15.34699488;37.98632206
southern;15.23866155;37.97798872
southern;15.03866155;37.96132206
southern;14.71366155;37.95298872
southern;14.82199488;37.95298872
southern;15.12199488;37.95298872
southern;15.98032821;37.95298872
southern;15.89699488;37.94465539
southern;14.67199488;37.93632206
southern;15.88866155;37.92798872
southern;13.15532821;37.91965539
southern;14.99699488;37.89465539
southern;15.17199488;37.87798872
southern;13.30532821;37.86965539
southern;13.39699488;37.86965539
southern;14.83032821;37.85298872
southern;15.18032821;37.81132206
southern;13.40532821;37.73632206
southern;14.34699488;37.46965539
southern;14.56366155;37.43632206
southern;14.48032821;37.42798872
southern;14.70532821;37.33632206
southern;15.03866155;37.13632206
southern;15.02199488;37.12798872
southern;14.95532821;37.07798872
southern;14.78866155;37.04465539
southern;14.48866155;37.02798872
southern;14.93866155;36.94465539
southern;14.67199488;36.92798872
southern;14.83866155;36.85298872
southern;15.03032821;36.81965539
southern;14.59699488;36.77798872
